# Supplementary material for: Comparative analysis of chloroplast genomes in Vasconcellea pubescens A.DC. and Carica papaya L
Source: Sci Rep. 2020 Sep 25;10:15799. doi: 10.1038/s41598-020-72769-y (PMC7519098; doi:10.1038/s41598-020-72769-y)
Supplement: Supplementary file 2 — Supplementary Information 2. [file 41598_2020_72769_MOESM2_ESM.xlsx]

## Sheet: S2.1 Gene group
V. pubescens Gene group list
Groups	Gene Names
ATP-dependent protease	clpP
Inner membrane protein	cemA
Translation initiation factor IF-1	infA*
Hypothetical chloroplast reading frames	ycf1*, ycf2,ycf1
RNA polymerase Ribosomal	rpoA, rpoB, rpoC1, rpoC2
Ribosomal proteins (SSU) Ribosomal	rps2, rps3, rps4, rps7, rps8, rps11, rps12, rps14, rps15, rps16a, rps18, rps19
Ribosomal proteins (LSU)	rpl2, rpl14, rpl16a, rpl20, rpl22, rpl23, rpl32, rpl33, rpl36
Ribosomal RNAs	rna4.5S, rna5S rna16S, rna23S
Cytochrome c biogenesis Maturase	matK
Hypothetical chloroplast reading frames	ycf3b, ycf4
Photosystem I	psaA, psaB, psaC, psaI, psaJ
Photosystem II	psbA, psbB, psbC, psbD, psbE, psbF, psbH, psbI, psbJ, psbK, psbL, psbM, psbN, psbT, psbZ
Cytochrome b/f complex	petA, petB, petD, petG, petL, petN
ATP synthase	atpA, atpB, atpE, atpF, atpH, atpI
NADP dehydrogenase	ndhA, ndhB, ndhC, ndhD, ndhE, ndhF, ndhG, ndhH, ndhI, ndhJ, ndhK
RubisCO large subunit	rbcL
Acetyl-CoA carboxylase	accD
ohter gene	ccsA
Transfer RNAs	trnW-CCA,trnP-UGG,trnI-CAU,trnL-CAA,trnV-GAC,trnI-GAU,trnA-UGC,trnR-ACG,trnL-UAG,trnN-GUU,trnH-GUG,trnK-UUU,trnQ-UUG,trnS-GCU,trnG-UCC,trnR-UCU,trnC-GCA,trnD-GUC,trnY-GUA,trnE-UUC,trnT-GGU,trnS-UGA,trnG-GCC,trnM-CAU,trnS-GGA,trnT-UGU,trnL-UAA,trnF-GAA,trnV-UAC

## Sheet: S2.2 GCcontent
GC content of V. pubescens
	GC1	GC2	GC3	GC	GC12
rps12	0.5161	0.4839	0.2984	0.4328	0.5
psbA	0.5	0.435	0.3362	0.4237	0.4675
matK	0.3921	0.3109	0.295	0.3327	0.3515
atpA	0.5435	0.3953	0.2787	0.4058	0.4694
atpF	0.4703	0.3297	0.3189	0.373	0.4
atpI	0.496	0.375	0.25	0.3737	0.4355
rps2	0.4388	0.4262	0.2911	0.3854	0.4325
rpoC2	0.4596	0.3729	0.2863	0.3729	0.41625
rpoC1	0.5022	0.3803	0.2775	0.3867	0.44125
rpoB	0.5033	0.3744	0.2848	0.3875	0.43885
psbD	0.5226	0.4322	0.322	0.4256	0.4774
psbC	0.5338	0.4578	0.3143	0.4353	0.4958
rps14	0.4257	0.4851	0.3366	0.4158	0.4554
psaB	0.4871	0.4313	0.3129	0.4104	0.4592
psaA	0.526	0.4341	0.3356	0.4319	0.48005
ycf3	0.4734	0.3905	0.3373	0.4004	0.43195
rps4	0.5099	0.3713	0.2624	0.3812	0.4406
ndhJ	0.522	0.3711	0.3208	0.4046	0.44655
ndhK	0.4336	0.4425	0.2566	0.3776	0.43805
ndhC	0.4793	0.3388	0.2479	0.3554	0.40905
atpE	0.5149	0.403	0.2836	0.4005	0.45895
atpB	0.5691	0.4168	0.3046	0.4302	0.49295
rbcL	0.5798	0.4391	0.2962	0.4384	0.50945
accD	0.3876	0.3554	0.2751	0.3394	0.3715
ycf4	0.4162	0.4216	0.3081	0.382	0.4189
cemA	0.4087	0.2739	0.3	0.3275	0.3413
petA	0.5327	0.3645	0.3209	0.406	0.4486
rps18	0.3529	0.4314	0.2745	0.3529	0.39215
rpl20	0.3898	0.4661	0.2542	0.3701	0.42795
rps12	0.5161	0.4839	0.2984	0.4328	0.5
clpP	0.5838	0.3655	0.2893	0.4129	0.47465
psbB	0.5501	0.4617	0.2908	0.4342	0.5059
petB	0.4907	0.4074	0.2731	0.3904	0.44905
petD	0.5093	0.3913	0.2671	0.3892	0.4503
rpoA	0.5093	0.3913	0.2671	0.3892	0.4503
rps11	0.5612	0.5683	0.259	0.4628	0.56475
rps8	0.4222	0.4074	0.2889	0.3728	0.4148
rpl14	0.5366	0.3821	0.3089	0.4092	0.45935
rpl16	0.4853	0.5294	0.2868	0.4338	0.50735
rps3	0.4703	0.3151	0.274	0.3531	0.3927
rpl22	0.4476	0.4056	0.3007	0.3846	0.4266
rpl2	0.5055	0.4836	0.3091	0.4327	0.49455
ycf2	0.4166	0.3404	0.3644	0.3738	0.3785
ndhB	0.4168	0.3914	0.3131	0.3738	0.4041
rps7	0.5256	0.4551	0.2372	0.406	0.49035
ndhF	0.3722	0.3641	0.2396	0.3253	0.36815
ccsA	0.3292	0.3636	0.2633	0.3187	0.3464
ndhE	0.402	0.3333	0.2745	0.3366	0.36765
ndhG	0.4294	0.339	0.2542	0.3409	0.3842
ndhI	0.4405	0.375	0.2321	0.3492	0.40775
ndhA	0.4321	0.3878	0.2244	0.3481	0.40995
ndhH	0.5152	0.3604	0.2716	0.3824	0.4378
ycf1	0.3704	0.2868	0.2458	0.301	0.3286
rps7	0.5256	0.4551	0.2372	0.406	0.49035
ndhB	0.4168	0.3914	0.3131	0.3738	0.4041
rpl2	0.5055	0.4836	0.3091	0.4327	0.49455

## Sheet: S2.3 Intron content gene
V. pubescens intron content gene list
One intron	Two intron
rps16	rps12
atpF	ycf3
rpoC1	rps12
petB	clpP
petD
rpl16
rpl2
ndhB
ndhA
ndhB
rpl2

## Sheet: S2.4 PI
IR, LSC and SSC region DNA sequences diversity between C.papaya and V. pubescens
IR	Window	Midpoint	Pi		LSC	Window	Midpoint	Pi		SSC	Window	Midpoint	Pi
	1-1858	1513	0.01			1-801	477	0.07833			1-1907	1607	0.03833
	1414-2058	1713	0.01			283-1001	701	0.05833			1508-2107	1807	0.03167
	1614-2258	1958	0.00833			602-1201	901	0.00833			1708-2307	2007	0.02833
	1859-2458	2158	0.00167			802-1401	1101	0.00333			1908-2507	2207	0.02833
	2059-2658	2358	0.00333			1002-1601	1301	0.00333			2108-2707	2407	0.02
	2259-2858	2558	0.00167			1202-1801	1501	0.005			2308-2907	2607	0.02333
	2459-3058	2758	0.00167			1402-2005	1701	0.01167			2508-3107	2807	0.02
	2659-3258	2958	0			1602-2205	1903	0.01667			2708-3307	3007	0.01667
	2859-3458	3158	0			1802-2409	2105	0.02833			2908-3507	3207	0.01
	3059-3658	3358	0			2006-2609	2309	0.02667			3108-3709	3407	0.02
	3259-3858	3558	0			2206-2809	2509	0.02833			3308-3924	3608	0.03167
	3459-4058	3758	0			2410-3009	2709	0.02167			3508-4157	3813	0.04333
	3659-4258	3958	0			2610-3209	2909	0.02333			3710-4387	4053	0.03667
	3859-4458	4158	0			2810-3409	3109	0.02			3925-4598	4287	0.03
	4059-4658	4358	0			3010-3609	3309	0.02833			4158-4831	4487	0.03667
	4259-4858	4558	0			3210-3815	3509	0.02167			4388-5434	4716	0.04833
	4459-5058	4758	0			3410-4016	3715	0.02167			4599-5827	4935	0.05167
	4659-5258	4958	0.00167			3610-4224	3915	0.01833			4832-6027	5727	0.04167
	4859-5458	5158	0.00333			3816-4429	4116	0.02			5435-6227	5927	0.03167
	5059-5658	5358	0.00333			4017-4634	4324	0.02			5828-6427	6127	0.02333
	5259-5858	5558	0.00167			4225-4843	4534	0.02167			6028-6633	6327	0.01667
	5459-6058	5758	0			4430-5095	4742	0.035			6228-6833	6533	0.01333
	5659-6258	5958	0			4635-5304	4995	0.04167			6428-7033	6733	0.01833
	5859-6458	6158	0			4844-5544	5195	0.06			6634-7233	6933	0.02167
	6059-6658	6358	0			5096-5747	5437	0.05667			6834-7433	7133	0.03
	6259-6858	6558	0			5305-5951	5647	0.04667			7034-7633	7333	0.03167
	6459-7058	6758	0			5545-6151	5847	0.02833			7234-7833	7533	0.02667
	6659-7258	6958	0			5748-6352	6051	0.02833			7434-8033	7733	0.02
	6859-7458	7158	0.00167			5952-6553	6252	0.04			7634-8233	7933	0.015
	7059-7658	7358	0.00167			6152-6755	6452	0.02667			7834-8433	8133	0.02167
	7259-7858	7558	0.00167			6353-6987	6655	0.025			8034-8633	8333	0.01833
	7459-8058	7758	0			6554-7219	6855	0.04833			8234-8835	8533	0.02333
	7659-8258	7958	0			6756-7424	7108	0.065			8434-9035	8735	0.015
	7859-8458	8158	0			6988-7632	7319	0.05667			8634-9235	8935	0.01833
	8059-8658	8358	0			7220-7837	7532	0.025			8836-9435	9135	0.01667
	8259-8858	8558	0			7425-8037	7737	0.01667			9036-9635	9335	0.02
	8459-9058	8758	0.00167			7633-8240	7937	0.02333			9236-9864	9535	0.02667
	8659-9258	8958	0.00167			7838-8459	8138	0.025			9436-10064	9764	0.02333
	8859-9458	9158	0.00167			8038-8661	8341	0.02			9665-10264	9964	0.02333
	9059-9658	9358	0			8241-8862	8559	0.015			9865-10474	10164	0.01667
	9259-9858	9558	0			8460-9082	8762	0.025			10065-10693	10364	0.03
	9459-10058	9758	0			8662-9293	8968	0.03333			10265-10899	10589	0.03
	9659-10258	9958	0			8863-9525	9189	0.06333			10475-11099	10799	0.025
	9859-10458	10158	0.00167			9089-9742	9413	0.06833			10694-11299	10999	0.01333
	10059-10658	10358	0.00167			9294-9942	9641	0.06667			10900-11499	11199	0.01167
	10259-10858	10558	0.00167			9526-10142	9842	0.04333			11100-11699	11399	0.02167
	10459-11058	10758	0			9743-10347	10042	0.03			11300-11899	11599	0.015
	10659-11270	10958	0.00167			9943-10561	10242	0.02667			11500-12102	11799	0.015
	10859-11470	11158	0.00333			10143-10761	10461	0.02333			11700-12302	11999	0.01167
	11059-11670	11370	0.00333			10348-10962	10661	0.01667			11900-12510	12202	0.01333
	11271-11870	11570	0.00167			10562-11228	10862	0.03333			12103-12714	12410	0.01167
	11471-12070	11770	0			10762-11436	11088	0.03167			12303-12914	12614	0.015
	11671-12270	11970	0			10963-11636	11336	0.035			12511-13114	12814	0.01333
	11871-12470	12170	0			11229-11836	11536	0.01833			12715-13314	13014	0.01333
	12071-12670	12370	0			11437-12036	11736	0.015			12915-13514	13214	0.00333
	12271-12870	12570	0			11637-12236	11936	0.01333			13115-13714	13414	0.00667
	12471-13070	12770	0			11837-12436	12136	0.00833			13315-13914	13614	0.00667
	12671-13270	12970	0			12037-12636	12336	0.01			13515-14114	13814	0.01167
	12871-13470	13170	0.00167			12237-12837	12536	0.01			13715-14314	14014	0.01167
	13071-13670	13370	0.00333			12437-13038	12736	0.01333			13915-14514	14214	0.01333
	13271-13870	13570	0.00333			12637-13238	12938	0.01			14115-14714	14414	0.01167
	13471-14070	13770	0.00167			12838-13444	13138	0.01			14315-14914	14614	0.01167
	13671-14270	13970	0.00167			13039-13654	13338	0.01			14515-15114	14814	0.02167
	13871-14470	14170	0.00167			13239-13862	13546	0.01333			14715-15352	15014	0.03667
	14071-14677	14370	0.00667			13445-14062	13755	0.01167			14915-15552	15214	0.03833
	14271-14877	14570	0.005			13655-14275	13962	0.01			15115-15752	15452	0.04167
	14471-15077	14777	0.005			13863-14531	14162	0.05			15353-15952	15652	0.035
	14678-15277	14977	0			14063-14736	14416	0.055			15553-16152	15852	0.03833
	14878-15477	15177	0			14276-14937	14636	0.055			15753-16352	16052	0.04167
	15078-15684	15377	0.00833			14532-15137	14837	0.01			15953-16552	16252	0.04
	15278-15884	15577	0.00833			14737-15347	15037	0.01333			16153-16752	16452	0.04833
	15478-16092	15784	0.00833			14938-15556	15238	0.02			16353-16952	16652	0.04667
	15685-16292	15984	0			15138-15762	15447	0.03333			16553-17152	16852	0.04167
	15885-16495	16192	0.00167			15348-16010	15656	0.03833			16753-17352	17052	0.035
	16093-16695	16395	0.00167			15557-16240	15910	0.035			16953-17552	17252	0.03167
	16293-16895	16595	0.00333			15763-16440	16110	0.025			17153-17752	17452	0.035
	16496-17095	16795	0.00167			16011-16640	16340	0.01167			17353-17952	17652	0.03333
	16696-17295	16995	0.00167			16241-16840	16540	0.01167			17553-18152	17852	0.04
	16896-17495	17195	0.00167			16441-17040	16740	0.01			17753-18352	18052	0.04
	17096-17695	17395	0.00167			16641-17242	16940	0.01333			17953-18552	18252	0.04
	17296-17901	17595	0.00167			16841-17443	17140	0.02			18153-18752	18452	0.04
	17496-18101	17795	0			17041-17643	17343	0.02167			18353-18964	18652	0.045
	17696-18301	18001	0			17243-17843	17543	0.02			18553-19164	18864	0.05333
	17902-18501	18201	0.00167			17444-18051	17743	0.01			18753-19379	19064	0.04
	18102-18701	18401	0.00167			17644-18269	17943	0.01			18965-19588	19273	0.03333
	18302-18901	18601	0.00167			17844-18469	18166	0.01167			19165-19788	19479	0.035
	18502-19101	18801	0.00167			18052-18669	18369	0.01333			19380-19988	19688	0.04
	18702-19301	19001	0.00167			18270-18869	18569	0.01167			19589-21295	19840	0.05169
	18902-19501	19201	0.00167			18470-19069	18769	0.01				Average	0.0269134
	19102-19701	19401	0			18670-19269	18969	0.01
	19302-19901	19601	0			18870-19469	19169	0.015
	19502-20101	19801	0			19070-19669	19369	0.01833
	19702-20301	20001	0.00167			19270-19878	19569	0.01833
	19902-20501	20201	0.00333			19470-20078	19778	0.01833
	20102-20701	20401	0.00333			19670-20278	19978	0.01333
	20302-20901	20601	0.00167			19879-20478	20178	0.01167
	20502-21101	20801	0			20079-20696	20378	0.00833
	20702-21301	21001	0.00167			20279-20896	20596	0.02167
	20902-21501	21201	0.00167			20479-21096	20796	0.02
	21102-21701	21401	0.00167			20697-21296	20996	0.02167
	21302-21901	21601	0			20897-21496	21196	0.00833
	21502-22101	21801	0			21097-21696	21396	0.01
	21702-22301	22001	0			21297-21896	21596	0.01
	21902-22501	22201	0			21497-22096	21796	0.01
	22102-22701	22401	0			21697-22296	21996	0.00667
	22302-22901	22601	0			21897-22496	22196	0.005
	22502-23101	22801	0			22097-22696	22396	0.01167
	22702-23301	23001	0			22297-22896	22596	0.01833
	22902-23501	23201	0.00167			22497-23096	22796	0.01667
	23102-23701	23401	0.00333			22697-23296	22996	0.01167
	23302-23901	23601	0.005			22897-23496	23196	0.00667
	23502-24101	23801	0.00333			23097-23696	23396	0.00667
	23702-24301	24001	0.00167			23297-23896	23596	0.00667
	23902-24501	24201	0			23497-24096	23796	0.00667
	24102-24701	24401	0			23697-24296	23996	0.00833
	24302-24901	24601	0.00167			23897-24499	24196	0.01167
	24502-25101	24801	0.00167			24097-24704	24399	0.01167
	24702-25301	25001	0.00167			24297-24911	24599	0.01333
	24902-25501	25201	0			24500-25111	24804	0.01
	25102-25701	25401	0.00333			24705-25311	25011	0.01
	25302-25901	25601	0.00333			24912-25511	25211	0.00833
	25502-26101	25801	0.00333			25112-25711	25411	0.01
	25702-26305	26001	0.005			25312-25911	25611	0.015
	25902-26383	26129	0.00659			25512-26111	25811	0.01667
		Average	0.00168016			25712-26311	26011	0.02
						25912-26511	26211	0.02
						26112-26711	26411	0.01833
						26312-26911	26611	0.01667
						26512-27111	26811	0.01333
						26712-27311	27011	0.015
						26912-27511	27211	0.01167
						27112-27711	27411	0.01333
						27312-27911	27611	0.00833
						27512-28111	27811	0.005
						27712-28311	28011	0.00167
						27912-28511	28211	0.00667
						28112-28712	28411	0.00833
						28312-28917	28611	0.01833
						28512-29118	28812	0.02167
						28713-29323	29018	0.03167
						28918-29523	29219	0.035
						29119-29727	29423	0.04167
						29324-29933	29626	0.04167
						29524-30150	29827	0.04
						29728-30372	30038	0.03167
						29934-30573	30256	0.02333
						30151-30773	30472	0.015
						30373-30974	30673	0.02
						30574-31181	30874	0.03167
						30774-31399	31075	0.02833
						30975-31601	31281	0.01833
						31182-31801	31501	0.01
						31400-32003	31701	0.02167
						31602-32207	31903	0.03167
						31802-32422	32107	0.03667
						32004-32629	32307	0.02833
						32208-32881	32522	0.02833
						32423-33082	32781	0.02167
						32630-33282	32982	0.01667
						32882-33494	33182	0.00833
						33083-33858	33382	0.01
						33283-34058	33758	0.02167
						33502-34258	33958	0.035
						33859-34464	34158	0.04833
						34059-34665	34359	0.045
						34259-34865	34564	0.04
						34465-35065	34765	0.02667
						34666-35274	34965	0.03167
						34866-35493	35165	0.02333
						35066-35701	35380	0.02167
						35275-35901	35601	0.01167
						35494-36101	35801	0.00833
						35702-36301	36001	0.00833
						35902-36501	36201	0.00667
						36102-36701	36401	0.00667
						36302-36901	36601	0.00667
						36502-37101	36801	0.00667
						36702-37301	37001	0.00667
						36902-37501	37201	0.005
						37102-37701	37401	0.005
						37302-37901	37601	0.00667
						37502-38105	37801	0.00667
						37702-38308	38001	0.02167
						37902-38508	38208	0.02833
						38106-38718	38408	0.03
						38309-38918	38612	0.015
						38509-39124	38818	0.02
						38719-39338	39019	0.11333
						38919-39543	39236	0.14667
						39125-39754	39443	0.14167
						39339-39955	39654	0.05167
						39544-40165	39855	0.025
						39755-40368	40065	0.02
						39956-40569	40265	0.01833
						40166-40769	40469	0.01333
						40369-40969	40669	0.01
						40570-41169	40869	0.005
						40770-41369	41069	0.00667
						40970-41569	41269	0.00667
						41170-41769	41469	0.00667
						41370-41969	41669	0.00667
						41570-42169	41869	0.015
						41770-42369	42069	0.015
						41970-42569	42269	0.01
						42170-42769	42469	0.00167
						42370-42969	42669	0
						42570-43169	42869	0.005
						42770-43369	43069	0.01333
						42970-43569	43269	0.015
						43170-43769	43469	0.01167
						43370-43969	43669	0.00333
						43570-44169	43869	0.00667
						43770-44369	44069	0.00667
						43970-44569	44269	0.01
						44170-44769	44469	0.005
						44370-44969	44669	0.005
						44570-45169	44869	0.01167
						44770-45481	45069	0.02333
						44970-45687	45276	0.025
						45170-45887	45581	0.01667
						45482-46089	45787	0.01
						45688-46295	45988	0.01167
						45888-46495	46195	0.01
						46090-46695	46395	0.00833
						46296-46895	46595	0.005
						46496-47095	46795	0.01167
						46696-47295	46995	0.01
						46896-47499	47195	0.01167
						47096-47701	47399	0.00833
						47296-47904	47601	0.015
						47500-48126	47802	0.02167
						47702-48338	48020	0.03
						47905-48540	48232	0.025
						48127-48740	48440	0.02333
						48339-48962	48640	0.015
						48541-49162	48862	0.01833
						48762-49362	49062	0.015
						48963-49562	49262	0.015
						49163-49763	49462	0.015
						49363-49963	49662	0.01833
						49563-50188	49863	0.03167
						49764-50701	50081	0.04833
						49964-50902	50289	0.04833
						50189-51139	50802	0.04333
						50702-51339	51037	0.02333
						50903-51556	51239	0.02167
						51140-51756	51439	0.01333
						51340-51964	51656	0.015
						51557-52164	51856	0.01167
						51757-52365	52064	0.02333
						51965-52576	52265	0.02667
						52165-52782	52465	0.02667
						52366-52982	52676	0.015
						52577-53182	52882	0.00833
						52783-53382	53082	0.00667
						52983-53582	53282	0.01167
						53183-53782	53482	0.01333
						53383-53982	53682	0.01667
						53583-54188	53882	0.01
						53783-54388	54082	0.00833
						53983-54588	54288	0.00667
						54189-54795	54488	0.01333
						54389-55474	54694	0.045
						54589-55692	55086	0.05
						54796-55900	55574	0.05833
						55475-56101	55800	0.02833
						55693-56301	56001	0.02333
						55901-56510	56201	0.01
						56102-56720	56401	0.01333
						56302-56923	56620	0.015
						56511-57123	56821	0.01167
						56721-57323	57023	0.01
						56924-57523	57223	0.01
						57124-57723	57423	0.01
						57324-57923	57623	0.01167
						57524-58123	57823	0.00833
						57724-58323	58023	0.01
						57924-58523	58223	0.005
						58124-58723	58423	0.00667
						58324-58923	58623	0.005
						58524-59124	58823	0.01
						58724-59325	59024	0.01833
						58924-59525	59225	0.01833
						59125-59725	59425	0.01333
						59326-59925	59625	0.00167
						59526-60125	59825	0.00167
						59726-60325	60025	0.00333
						59926-60525	60225	0.01333
						60126-60725	60425	0.02
						60326-60925	60625	0.02167
						60526-61125	60825	0.01333
						60726-61331	61025	0.01167
						60926-61551	61230	0.01667
						61126-61753	61442	0.02667
						61332-61953	61651	0.02667
						61552-62153	61853	0.01667
						61754-62353	62053	0.00833
						61954-62553	62253	0.01
						62154-62753	62453	0.01333
						62354-62953	62653	0.01167
						62554-63153	62853	0.00833
						62754-63353	63053	0.00833
						62954-63579	63253	0.02167
						63154-63779	63458	0.02667
						63354-63979	63679	0.03167
						63580-64183	63879	0.01833
						63780-64397	64079	0.02
						63980-64598	64296	0.01167
						64184-64798	64498	0.01167
						64398-64998	64698	0.005
						64599-65204	64898	0.01167
						64799-65413	65104	0.02667
						64999-65623	65304	0.03
						65205-65831	65522	0.02833
						65414-66042	65730	0.02333
						65624-66242	65942	0.025
						65832-66442	66142	0.02833
						66043-66642	66342	0.01667
						66243-66842	66542	0.01167
						66443-67043	66742	0.00833
						66643-67243	66943	0.01333
						66843-67443	67143	0.02167
						67044-67643	67343	0.01833
						67244-67843	67543	0.01667
						67444-68047	67743	0.015
						67644-68261	67943	0.02
						67844-68503	68161	0.025
						68048-68703	68361	0.03333
						68262-68903	68603	0.02833
						68504-69103	68803	0.02333
						68704-69303	69003	0.005
						68904-69503	69203	0.00667
						69104-69703	69403	0.005
						69304-69912	69603	0.01333
						69504-70114	69806	0.01167
						69704-70324	70012	0.02833
						69913-70530	70214	0.03333
						70115-70730	70424	0.03833
						70325-70948	70630	0.02833
						70531-71151	70848	0.02333
						70731-71352	71048	0.02167
						70949-71560	71251	0.01833
						71152-71765	71455	0.01
						71353-71965	71665	0.00667
						71561-72171	71865	0.01333
						71766-72371	72071	0.015
						71966-72578	72271	0.025
						72172-72803	72476	0.03333
						72372-73003	72678	0.03667
						72579-73203	72903	0.025
						72804-73467	73103	0.02
						73004-73667	73367	0.01833
						73204-73873	73567	0.03
						73468-74074	73767	0.02
						73668-74274	73974	0.02333
						73874-74481	74174	0.01667
						74075-74681	74374	0.025
						74275-74892	74581	0.02167
						74482-75092	74781	0.02
						74682-75292	74992	0.00667
						74893-75492	75192	0.01
						75093-75692	75392	0.01
						75293-75897	75592	0.015
						75493-76109	75793	0.01333
						75693-76310	76005	0.01833
						75898-76510	76209	0.01333
						76110-76710	76410	0.01833
						76311-76915	76610	0.01833
						76511-77116	76810	0.025
						76711-77324	77016	0.02167
						76916-77524	77223	0.015
						77117-77727	77424	0.01667
						77325-77935	77626	0.02
						77525-78135	77833	0.02333
						77728-78335	78035	0.015
						77936-78535	78235	0.005
						78136-78735	78435	0
						78336-78935	78635	0.00333
						78536-79135	78835	0.005
						78736-79335	79035	0.01167
						78936-79535	79235	0.00833
						79136-79735	79435	0.01167
						79336-79935	79635	0.00833
						79536-80135	79835	0.00833
						79736-80335	80035	0.00667
						79936-80535	80235	0.00833
						80136-80735	80435	0.01667
						80336-80947	80635	0.01333
						80536-81150	80843	0.01333
						80736-81350	81047	0.005
						80948-81550	81250	0.00833
						81151-81750	81450	0.01167
						81351-81950	81650	0.01333
						81551-82152	81850	0.015
						81751-82353	82052	0.00833
						81951-82562	82253	0.01667
						82153-82768	82462	0.02
						82354-82970	82668	0.02333
						82569-83170	82870	0.015
						82769-83370	83070	0.01167
						82971-83572	83270	0.01667
						83171-83797	83470	0.02167
						83371-83997	83697	0.02
						83573-84197	83897	0.01
						83798-84397	84097	0.005
						83998-84597	84297	0.00333
						84198-84797	84497	0.00833
						84398-84997	84697	0.015
						84598-85197	84897	0.015
						84798-85402	85097	0.01333
						84998-85602	85302	0.01667
						85198-85802	85502	0.025
						85403-86002	85702	0.025
						85603-86202	85902	0.015
						85803-86451	86102	0.02167
						86003-86651	86302	0.02167
						86203-86851	86551	0.02333
						86452-87060	86751	0.01667
						86652-87260	86951	0.01667
						86852-87460	87160	0.01333
						87061-87666	87360	0.015
						87261-87872	87565	0.02167
						87461-88072	87772	0.03
						87667-88275	87972	0.025
						87873-88487	88175	0.02167
						88073-88694	88376	0.02333
						88276-88894	88593	0.025
						88488-89094	88794	0.02667
						88695-89294	88994	0.02167
						88895-89494	89194	0.02333
						89095-89694	89394	0.02167
						89295-89901	89594	0.03167
						89495-89932	89698	0.03186
							Average	0.0196117

## Sheet: S2.5 SNP and INDEL
SNP between V. pubesens and C. papaya				Indel between V. pubesens and C. papaya
Position	Base in C. papaya	Base in V. pubescens		#NEXUS
29	a	t		[File generated by DnaSP Ver. 6.12.03; Jun 23, 2020]
178	a	t		[InDel Polymorphic Sites from Data File: CpandV7.algn]
179	t	a		[Number of Sites in the complete Data File: 161551]
210	c	a		[Selected Region: 1-161551]
216	a	t		[InDel Option: Model 1: Diallelic]
217	c	a		[ "G" indicates a gap; "A" indicates a non-gap variant (any nucleotide)]
221	c	a
222	g	t		BEGIN TAXA;
238	a	c		DIMENSIONS NTAX=2;
244	c	a		TAXLABELS
257	g	t		chloroplast
265	c	a		V7;
274	g	t		END;
290	g	a
306	t	g		BEGIN CHARACTERS;
318	t	a		DIMENSIONS NCHAR=387;
351	a	g		FORMAT DATATYPE=DNA MISSING=? GAP=- MATCHCHAR=.;
357	t	c		CHARLABELS
359	a	t			[1]	nt_1	[2]	nt_38	[3]	nt_146	[4]	nt_182	[5]	nt_292
360	a	g			[6]	nt_318	[7]	nt_331	[8]	nt_368	[9]	nt_497	[10]	nt_528
361	a	t			[11]	nt_558	[12]	nt_1874	[13]	nt_1906	[14]	nt_2277	[15]	nt_3678
364	a	t			[16]	nt_4000	[17]	nt_4159	[18]	nt_4402	[19]	nt_4464	[20]	nt_4690
366	g	a			[21]	nt_4731	[22]	nt_4764	[23]	nt_4858	[24]	nt_4901	[25]	nt_4976
462	g	a			[26]	nt_5203	[27]	nt_5352	[28]	nt_5462	[29]	nt_5598	[30]	nt_5876
469	t	a			[31]	nt_5925	[32]	nt_6223	[33]	nt_6542	[34]	nt_6623	[35]	nt_6883
472	t	c			[36]	nt_6944	[37]	nt_7028	[38]	nt_7117	[39]	nt_7145	[40]	nt_7218
474	t	a			[41]	nt_7403	[42]	nt_7443	[43]	nt_7720	[44]	nt_8133	[45]	nt_8204
476	t	a			[46]	nt_8337	[47]	nt_8422	[48]	nt_8659	[49]	nt_8683	[50]	nt_8907
477	t	a			[51]	nt_8942	[52]	nt_8970	[53]	nt_8982	[54]	nt_9000	[55]	nt_9044
478	t	a			[56]	nt_9070	[57]	nt_9083	[58]	nt_9184	[59]	nt_9232	[60]	nt_9361
479	a	t			[61]	nt_9391	[62]	nt_9423	[63]	nt_9524	[64]	nt_9535	[65]	nt_9566
480	t	a			[66]	nt_9675	[67]	nt_10279	[68]	nt_10432	[69]	nt_10837	[70]	nt_10965
481	t	c			[71]	nt_10995	[72]	nt_11035	[73]	nt_11071	[74]	nt_11099	[75]	nt_11147
483	t	a			[76]	nt_11207	[77]	nt_11265	[78]	nt_12821	[79]	nt_12861	[80]	nt_13417
488	t	a			[81]	nt_13481	[82]	nt_13641	[83]	nt_13734	[84]	nt_13855	[85]	nt_14204
498	g	a			[86]	nt_14227	[87]	nt_14247	[88]	nt_14299	[89]	nt_14352	[90]	nt_14481
499	a	t			[91]	nt_14504	[92]	nt_14597	[93]	nt_14788	[94]	nt_15188	[95]	nt_15265
523	t	a			[96]	nt_15530	[97]	nt_15659	[98]	nt_15687	[99]	nt_15779	[100]	nt_16162
526	g	a			[101]	nt_16203	[102]	nt_17175	[103]	nt_17252	[104]	nt_18008	[105]	nt_18123
574	t	a			[106]	nt_18153	[107]	nt_18208	[108]	nt_19675	[109]	nt_20511	[110]	nt_24358
575	c	g			[111]	nt_24694	[112]	nt_24839	[113]	nt_28679	[114]	nt_28833	[115]	nt_28955
579	g	a			[116]	nt_29173	[117]	nt_29270	[118]	nt_29527	[119]	nt_29676	[120]	nt_29878
584	t	g			[121]	nt_29963	[122]	nt_30045	[123]	nt_30096	[124]	nt_30223	[125]	nt_30259
621	g	a			[126]	nt_30295	[127]	nt_30351	[128]	nt_30496	[129]	nt_30793	[130]	nt_31024
623	c	t			[131]	nt_31157	[132]	nt_31285	[133]	nt_31456	[134]	nt_31892	[135]	nt_32036
636	a	g			[136]	nt_32103	[137]	nt_32329	[138]	nt_32358	[139]	nt_32398	[140]	nt_32532
763	g	a			[141]	nt_32722	[142]	nt_32904	[143]	nt_33392	[144]	nt_33448	[145]	nt_33495
904	a	g			[146]	nt_33543	[147]	nt_34276	[148]	nt_34423	[149]	nt_34581	[150]	nt_35249
1219	g	a			[151]	nt_35344	[152]	nt_35451	[153]	nt_35546	[154]	nt_38054	[155]	nt_38151
1534	t	g			[156]	nt_38531	[157]	nt_38572	[158]	nt_38651	[159]	nt_38676	[160]	nt_38961
1636	a	g			[161]	nt_39030	[162]	nt_39061	[163]	nt_39164	[164]	nt_39183	[165]	nt_39215
1847	g	a			[166]	nt_39253	[167]	nt_39307	[168]	nt_39356	[169]	nt_39380	[170]	nt_39625
1855	c	t			[171]	nt_39850	[172]	nt_39960	[173]	nt_39992	[174]	nt_40338	[175]	nt_40399
1870	t	g			[176]	nt_45184	[177]	nt_45269	[178]	nt_45364	[179]	nt_45596	[180]	nt_45981
1915	g	a			[181]	nt_46086	[182]	nt_46123	[183]	nt_47305	[184]	nt_47326	[185]	nt_47537
1939	a	c			[186]	nt_47748	[187]	nt_47830	[188]	nt_47928	[189]	nt_48066	[190]	nt_48186
2038	t	c			[191]	nt_48331	[192]	nt_48391	[193]	nt_48741	[194]	nt_48779	[195]	nt_49674
2059	t	a			[196]	nt_50017	[197]	nt_50097	[198]	nt_50131	[199]	nt_50259	[200]	nt_50300
2191	t	a			[201]	nt_50614	[202]	nt_50738	[203]	nt_50947	[204]	nt_51045	[205]	nt_51104
2194	a	c			[206]	nt_51462	[207]	nt_51501	[208]	nt_51949	[209]	nt_52258	[210]	nt_52519
2236	a	c			[211]	nt_52705	[212]	nt_54152	[213]	nt_54677	[214]	nt_54725	[215]	nt_54837
2250	a	c			[216]	nt_55053	[217]	nt_55102	[218]	nt_55136	[219]	nt_55676	[220]	nt_55767
2254	a	c			[221]	nt_55949	[222]	nt_56457	[223]	nt_56548	[224]	nt_56785	[225]	nt_56837
2271	t	g			[226]	nt_58953	[227]	nt_59215	[228]	nt_61218	[229]	nt_61284	[230]	nt_61385
2283	t	g			[231]	nt_61453	[232]	nt_61520	[233]	nt_61718	[234]	nt_63376	[235]	nt_63492
2314	a	g			[236]	nt_63540	[237]	nt_64100	[238]	nt_64180	[239]	nt_64204	[240]	nt_64244
2325	a	c			[241]	nt_64326	[242]	nt_64423	[243]	nt_65045	[244]	nt_65099	[245]	nt_65331
2398	c	t			[246]	nt_65451	[247]	nt_65559	[248]	nt_65709	[249]	nt_65775	[250]	nt_65886
2441	c	t			[251]	nt_66904	[252]	nt_67989	[253]	nt_68064	[254]	nt_68129	[255]	nt_68369
2496	a	c			[256]	nt_68422	[257]	nt_68439	[258]	nt_69746	[259]	nt_69887	[260]	nt_70022
2502	t	g			[261]	nt_70288	[262]	nt_70473	[263]	nt_70735	[264]	nt_70803	[265]	nt_71102
2529	g	a			[266]	nt_71145	[267]	nt_71260	[268]	nt_71404	[269]	nt_71510	[270]	nt_71650
2637	g	a			[271]	nt_71971	[272]	nt_72471	[273]	nt_72500	[274]	nt_72681	[275]	nt_72708
2670	g	t			[276]	nt_72730	[277]	nt_73256	[278]	nt_73332	[279]	nt_73797	[280]	nt_73834
2763	c	t			[281]	nt_73950	[282]	nt_74473	[283]	nt_74788	[284]	nt_74873	[285]	nt_75789
2766	c	a			[286]	nt_75869	[287]	nt_75888	[288]	nt_75913	[289]	nt_76058	[290]	nt_76227
2781	g	a			[291]	nt_76821	[292]	nt_76898	[293]	nt_77005	[294]	nt_77130	[295]	nt_77266
2843	a	c			[296]	nt_77601	[297]	nt_77651	[298]	nt_77763	[299]	nt_77929	[300]	nt_80789
2844	g	a			[301]	nt_80845	[302]	nt_81089	[303]	nt_82023	[304]	nt_82161	[305]	nt_82398
2867	a	t			[306]	nt_82563	[307]	nt_82778	[308]	nt_83537	[309]	nt_83592	[310]	nt_83659
2894	c	t			[311]	nt_85201	[312]	nt_86303	[313]	nt_86342	[314]	nt_86396	[315]	nt_86423
3062	a	c			[316]	nt_86965	[317]	nt_86980	[318]	nt_87526	[319]	nt_87648	[320]	nt_87727
3083	t	g			[321]	nt_88075	[322]	nt_88303	[323]	nt_88401	[324]	nt_88467	[325]	nt_88569
3117	c	t			[326]	nt_88590	[327]	nt_88617	[328]	nt_89754	[329]	nt_90083	[330]	nt_98465
3177	g	a			[331]	nt_99974	[332]	nt_100256	[333]	nt_100635	[334]	nt_101693	[335]	nt_105074
3183	a	g			[336]	nt_114455	[337]	nt_114485	[338]	nt_116284	[339]	nt_116319	[340]	nt_116356
3342	c	a			[341]	nt_116436	[342]	nt_118683	[343]	nt_118738	[344]	nt_118827	[345]	nt_118937
3361	g	a			[346]	nt_118979	[347]	nt_119097	[348]	nt_119154	[349]	nt_119248	[350]	nt_119584
3366	c	t			[351]	nt_119666	[352]	nt_119775	[353]	nt_119822	[354]	nt_119952	[355]	nt_120081
3421	g	t			[356]	nt_120537	[357]	nt_120627	[358]	nt_120793	[359]	nt_121595	[360]	nt_123771
3484	t	g			[361]	nt_124713	[362]	nt_125497	[363]	nt_125590	[364]	nt_125727	[365]	nt_125773
3485	t	c			[366]	nt_125795	[367]	nt_127084	[368]	nt_127432	[369]	nt_127604	[370]	nt_130301
3497	a	c			[371]	nt_130318	[372]	nt_133848	[373]	nt_133905	[374]	nt_134329	[375]	nt_134398
3502	a	c			[376]	nt_134561	[377]	nt_135142	[378]	nt_136935	[379]	nt_136995	[380]	nt_146368
3552	t	g			[381]	nt_149755	[382]	nt_150820	[383]	nt_151192	[384]	nt_151476	[385]	nt_152984
3560	c	g			[386]	nt_161364	[387]	nt_161529
3591	t	c		;
3604	g	a
3749	c	t		MATRIX
3880	a	g		[ 10 20 30 40 50 60 70 80 90 100 110 120 130 140 150 160 170 180 190 200 210 220 230 240 250 260 270 280 290 300 310 320 330 340 350 360 370 380 ]
3944	g	t		[ * * * * * * * * * * * * * * * * * * * * * * * * * * * * * * * * * * * * * * ]
3949	g	c		chloroplast AAAGGGGAGGGGGGAAGGGAAGAAGAAAAAAGAAAAAGGGGGGAAAGGAAAGGGGAGGAAGGGGGAAAGGAAGGGGAGAAGAGAAAAGGGGGAGAGAAAAGGGGAGGGGGAAAAAAAAAGAGAGAGAAAGGGAAAAAAAGAGGAGGAGGAAGGAAGAGGGGAGGGAAAGGGGGGAGGAGGGGAGAAAAGAAGGGAGGGGAAGGAGAGGGGAAGAAAAAAAGAGAAGGAAGGAAGGAGGAGGGAAGGAGGGGAGGGGAGGAGGGAGAAAGAAAAAAGAAAAGAGGAGGAAAAGGGAAAAGGAAGAGAGAAGGAAGGGGGGAAGAAGGGGGAAAGGAAGGGGAAAGGGAAAAGGGGAAAAAGAGAAAAAAAAAAAAGGAGAAGGAAAGA
4021	a	t
4033	a	g		V7 GGGAAAAGAAAAAAGGAAAGGAGGAGGGGGGAGGGGGAAAAAAGGGAAGGGAAAAGAAGGAAAAAGGGAAGGAAAAGAGGAGAGGGGAAAAAGAGAGGGGAAAAGAAAAAGGGGGGGGGAGAGAGAGGGAAAGGGGGGGAGAAGAAGAAGGAAGGAGAAAAGAAAGGGAAAAAAGAAGAAAAGAGGGGAGGAAAGAAAAGGAAGAGAAAAGGAGGGGGGGAGAGGAAGGAAGGAAGAAGAAAGGAAGAAAAGAAAAGAAGAAAGAGGGAGGGGGGAGGGGAGAAGAAGGGGAAAGGGGAAGGAGAGAGGAAGGAAAAAAGGAGGAAAAAGGGAAGGAAAAGGGAAAGGGGAAAAGGGGGAGAGGGGGGGGGGGGAAGAGGAAGGGAG
4044	c	g		;
4103	t	g		END;
4137	a	c
4166	c	t
4188	t	a		BEGIN DnaSP;
4237	c	t		Genome= Diploid;
4326	t	g		ChromosomalLocation= Autosome;
4437	c	t		VariationType= InDels;
4483	t	c		DnaSPversion= Ver. 6.12.03;
4560	g	a		END;
4704	a	c
4757	a	g
4803	g	t
4817	a	c
4819	c	a
4829	a	c
4837	c	a
4841	g	t
4843	t	g
4871	t	a
4879	g	t
4895	t	c
4934	a	t
4935	t	c
5028	g	c
5036	t	g
5037	c	a
5062	t	g
5105	g	a
5199	a	c
5211	a	g
5223	c	a
5234	t	g
5283	c	t
5298	g	c
5307	a	c
5311	t	a
5313	a	t
5314	t	c
5315	a	t
5316	t	a
5332	g	a
5410	c	a
5412	a	t
5420	c	a
5430	a	c
5436	g	t
5457	a	t
5458	t	c
5492	g	a
5505	a	c
5511	t	g
5513	g	a
5520	t	a
5556	a	g
5601	c	a
5655	c	t
5656	a	g
5700	c	t
5709	a	g
5733	t	c
5741	c	t
5807	g	t
6022	c	t
6042	t	g
6043	c	t
6052	a	g
6101	a	c
6125	t	a
6135	g	t
6145	a	c
6173	g	a
6177	a	c
6198	c	g
6257	g	c
6300	a	t
6304	c	t
6338	t	g
6342	t	g
6440	g	a
6462	c	g
6463	g	t
6472	g	a
6504	t	g
6505	t	g
6506	t	a
6507	c	a
6795	a	c
6839	c	g
6870	t	g
6921	c	t
6934	g	a
6967	t	c
6978	c	a
6990	g	c
7016	c	a
7048	t	g
7060	t	g
7071	a	t
7083	g	t
7089	g	t
7094	c	a
7107	t	a
7110	t	a
7126	c	t
7128	t	a
7129	t	a
7130	t	g
7142	c	a
7147	t	a
7148	t	a
7165	t	g
7177	g	a
7187	c	t
7200	a	c
7205	c	a
7234	g	a
7241	a	c
7276	a	c
7286	a	g
7289	g	t
7304	t	g
7308	c	t
7316	c	t
7347	a	c
7368	g	t
7518	a	g
7575	g	t
7658	a	t
7763	a	g
7810	a	c
7887	a	c
7897	a	t
7990	c	a
8020	g	t
8036	g	c
8047	t	g
8050	c	g
8088	a	g
8104	t	g
8139	a	c
8218	g	t
8376	c	t
8403	t	g
8413	c	a
8456	a	c
8495	g	t
8516	c	t
8686	t	a
8726	a	g
8858	g	a
8943	t	c
8960	a	c
8967	t	g
8975	g	t
8986	t	c
8987	t	c
8988	t	a
8992	t	c
9007	a	t
9012	t	c
9099	a	c
9100	g	t
9204	g	c
9221	a	c
9226	a	g
9249	g	a
9264	c	g
9293	a	c
9338	c	a
9347	t	g
9365	t	a
9369	t	a
9376	a	t
9380	a	t
9383	a	t
9384	t	a
9386	t	a
9419	t	a
9420	a	t
9443	a	t
9447	a	t
9476	t	a
9486	t	g
9493	a	c
9494	a	t
9503	a	c
9513	t	a
9514	c	a
9549	t	a
9550	a	t
9554	t	g
9559	t	a
9571	g	a
9573	a	t
9577	t	g
9586	a	g
9609	c	a
9616	g	t
9623	t	g
9651	a	g
9678	c	a
9772	a	g
9794	g	t
9802	c	a
9819	a	c
9855	g	t
9859	c	t
9958	a	c
10044	g	a
10053	a	g
10055	g	t
10070	g	t
10103	a	t
10104	g	t
10162	g	t
10201	t	c
10204	t	g
10213	t	g
10238	g	a
10459	c	t
10476	a	g
10493	t	a
10499	g	t
10696	c	a
10697	g	t
10698	a	c
10706	g	t
10719	c	a
10848	a	c
10977	t	a
10980	a	t
11023	t	a
11026	g	c
11066	t	a
11067	t	c
11068	g	t
11069	c	t
11113	c	a
11144	a	c
11166	t	g
11175	a	c
11197	g	t
11202	t	c
11228	a	t
11250	g	t
11282	a	c
11403	t	c
11519	g	a
11601	a	c
11606	c	a
11673	t	c
11697	g	a
11715	g	c
11736	g	a
11958	a	t
11961	c	t
12170	t	c
12231	a	g
12435	g	t
12504	t	c
12560	t	g
12624	t	g
12642	t	g
12675	a	g
12854	a	c
12861	g	a
12924	g	a
13177	g	t
13377	t	c
13404	c	a
13501	t	g
13542	c	t
13603	c	t
13694	g	a
13696	g	a
13828	a	c
13892	a	c
14074	g	t
14148	a	g
14328	a	t
14331	a	t
14340	c	a
14371	a	t
14372	a	c
14378	t	a
14395	t	g
14396	c	a
14446	c	a
14462	a	t
14463	a	t
14464	t	a
14467	t	a
14468	g	a
14470	g	a
14471	a	t
14472	t	a
14473	g	t
14477	c	t
14487	a	g
14491	t	a
14494	a	c
14495	g	t
14496	t	c
14497	t	a
14499	g	t
14518	a	t
14574	g	c
14633	g	t
14635	g	a
14674	t	g
14768	t	c
14799	g	c
15157	a	c
15176	t	g
15274	t	g
15277	a	c
15298	a	c
15325	t	g
15392	a	c
15395	g	a
15400	a	c
15415	c	t
15464	t	g
15540	a	c
15583	t	g
15593	c	t
15643	c	t
15654	t	c
15655	c	t
15656	c	a
15657	t	c
15732	c	t
15776	g	a
15851	t	a
15897	g	c
15906	c	t
15907	t	g
15914	a	g
15935	t	a
15964	g	a
15999	a	c
16068	c	a
16155	c	t
16177	t	g
16183	g	a
16244	a	g
16295	a	c
16633	g	a
16696	a	g
16711	c	t
16743	t	g
16804	g	t
16996	a	c
17048	a	c
17147	a	c
17202	a	c
17246	t	c
17252	c	a
17253	c	a
17262	t	g
17267	a	c
17307	a	g
17391	t	c
17400	g	a
17496	c	t
17538	a	g
17787	t	c
17817	a	g
17847	a	t
18037	a	c
18155	t	a
18201	t	g
18320	a	g
18388	g	a
18391	a	c
18469	c	a
18628	a	g
18661	c	g
18730	c	t
19027	t	g
19033	g	a
19114	g	a
19170	g	t
19209	t	g
19284	a	c
19298	c	g
19305	c	g
19345	c	t
19500	g	t
19516	t	g
19535	t	g
19594	c	a
19685	t	g
19782	a	g
19837	c	t
20008	c	g
20035	c	t
20047	a	c
20050	g	a
20256	g	t
20281	t	c
20329	c	t
20629	c	t
20635	c	g
20697	t	g
20719	t	g
20793	g	t
20818	a	g
20839	a	c
20858	t	c
20864	c	a
20867	t	c
20883	c	a
21022	g	t
21166	t	c
21274	t	c
21292	g	a
21376	c	t
21565	c	t
21607	c	g
21722	g	a
21859	c	t
21886	g	t
22065	t	g
22337	c	t
22417	t	g
22509	g	a
22531	a	g
22541	t	g
22551	g	a
22601	a	c
22705	a	c
22730	c	t
22743	t	g
22818	c	t
23067	g	a
23127	g	c
23244	g	a
23487	c	t
23616	c	t
23733	a	g
23778	t	g
24000	g	c
24200	g	t
24236	g	a
24350	a	c
24384	c	t
24422	c	t
24450	g	a
24556	g	t
24747	g	a
24755	c	t
24806	c	a
24955	c	a
25094	t	g
25235	c	t
25402	g	t
25442	c	a
25537	t	g
25573	g	a
25579	a	t
25717	c	t
25829	g	a
25870	t	c
25909	c	t
25986	a	c
26044	c	a
26059	c	t
26128	t	a
26164	a	g
26280	a	c
26287	t	c
26305	t	c
26317	c	t
26340	g	a
26389	c	t
26489	c	a
26539	c	t
26600	c	t
26782	c	a
26786	c	t
26801	g	t
26866	c	t
26937	g	t
27007	g	t
27210	g	t
27259	g	t
27303	t	c
27334	c	a
27391	c	t
27514	g	t
27648	a	c
27684	g	t
28132	a	g
28375	t	g
28420	g	a
28480	c	t
28546	a	c
28717	c	a
28732	c	t
28751	a	c
28760	g	a
28765	c	a
28804	a	c
28852	g	t
29014	c	a
29024	g	t
29040	t	g
29053	a	g
29061	a	c
29168	g	t
29181	a	g
29207	t	g
29212	a	c
29245	g	a
29247	g	a
29298	g	a
29398	a	c
29400	a	c
29405	g	c
29419	g	t
29461	a	g
29478	t	g
29506	t	g
29517	t	c
29521	g	t
29532	t	a
29534	g	t
29535	a	g
29610	t	g
29667	g	a
29677	a	g
29678	a	c
29679	g	t
29711	a	c
29848	t	g
29850	g	a
29862	c	t
29891	a	c
29892	a	c
29915	t	c
29931	g	t
29937	c	a
29989	c	t
29994	g	a
30013	c	t
30022	g	t
30036	g	a
30050	g	a
30056	c	a
30166	a	g
30254	g	t
30291	c	a
30364	c	a
30416	t	g
30487	t	c
30700	a	c
30756	t	g
30761	a	g
30774	t	c
30775	t	g
30780	t	g
30809	c	g
30889	c	a
30920	a	c
30961	c	a
31027	a	t
31028	t	a
31029	t	a
31030	t	a
31031	a	t
31086	g	c
31092	g	c
31116	t	g
31164	t	a
31278	g	t
31521	a	g
31678	c	t
31712	c	t
31751	c	a
31777	c	t
31802	t	c
31824	t	g
31830	c	a
31854	g	t
31879	g	a
31888	t	g
31956	g	a
31999	a	c
32023	g	c
32051	t	g
32108	t	g
32124	c	t
32144	c	a
32170	g	t
32182	g	a
32262	g	c
32292	t	a
32386	g	t
32392	g	c
32407	g	t
32408	g	a
32413	a	t
32425	g	t
32557	t	g
32564	t	a
32676	t	g
32699	c	a
32710	c	a
32773	t	a
32782	t	a
32783	g	a
32841	c	a
32912	t	g
32949	c	t
32967	g	c
33308	a	t
33482	a	g
33505	c	g
33711	g	a
33735	a	c
33808	g	a
33883	c	a
33897	g	t
33922	g	t
33932	c	a
33940	c	t
34020	t	g
34022	g	a
34127	c	g
34147	a	g
34154	t	c
34175	a	t
34199	c	a
34201	a	c
34231	a	g
34233	g	a
34240	g	t
34256	t	a
34264	c	a
34265	t	g
34270	t	a
34271	c	a
34276	t	a
34277	t	a
34295	t	g
34356	c	a
34383	t	g
34415	g	a
34440	c	a
34461	c	g
34479	c	g
34548	g	c
34558	a	c
34640	t	g
34662	g	a
34691	t	g
34711	c	g
34735	t	c
34748	g	t
34773	t	c
34790	t	a
34815	a	c
34885	a	t
34912	g	t
34994	a	c
35014	c	t
35081	c	a
35133	a	c
35141	a	c
35151	t	c
35161	c	t
35215	g	a
35234	a	c
35242	g	a
35363	g	a
35377	a	g
35516	t	g
35544	a	g
35699	g	a
35742	a	t
35837	c	t
36122	t	g
36281	g	a
36293	t	g
36434	a	c
36846	a	g
36861	c	t
36897	t	c
37089	c	t
37455	t	g
37467	c	t
37605	t	c
37791	t	c
38049	c	t
38097	g	t
38122	t	g
38154	t	g
38170	t	g
38171	c	g
38172	c	t
38173	a	g
38174	c	g
38175	c	a
38297	a	c
38300	a	g
38440	a	c
38443	g	a
38458	c	g
38478	c	t
38489	g	t
38512	t	c
38524	t	g
38605	t	g
38740	c	a
38938	c	t
38965	g	t
39035	t	a
39036	g	t
39066	c	a
39068	c	a
39085	c	t
39087	t	g
39127	a	c
39133	a	c
39151	a	t
39158	t	g
39164	a	g
39165	t	a
39167	t	a
39168	c	t
39170	t	a
39174	t	a
39179	t	c
39183	t	a
39184	c	t
39191	t	a
39196	t	a
39197	a	t
39201	t	a
39202	t	a
39203	c	a
39206	t	a
39232	a	t
39236	t	g
39238	t	a
39240	g	a
39244	t	c
39245	a	t
39247	a	t
39250	c	a
39255	t	a
39263	t	a
39264	a	c
39266	a	t
39269	a	c
39271	a	t
39275	g	t
39277	a	t
39279	a	t
39281	t	a
39282	g	t
39286	a	g
39289	a	t
39290	g	a
39291	a	t
39296	a	g
39297	t	a
39298	c	t
39311	a	t
39312	t	a
39313	a	t
39314	t	a
39316	a	t
39320	a	t
39321	g	a
39324	t	a
39325	t	a
39327	t	a
39328	t	a
39331	a	c
39332	g	t
39341	t	c
39344	t	a
39347	t	a
39352	a	t
39358	t	a
39360	t	a
39364	a	c
39367	t	a
39370	a	t
39371	g	a
39372	a	g
39376	t	a
39384	c	a
39386	a	t
39389	t	a
39390	a	c
39398	t	a
39406	c	a
39407	a	t
39455	t	g
39535	a	c
39682	c	t
39711	g	a
39716	a	c
39737	g	a
39738	t	c
39754	t	g
39790	g	a
39863	a	c
39868	a	c
39934	a	t
39994	a	t
39995	g	t
40002	g	t
40041	t	c
40119	c	t
40222	a	c
40341	g	a
40395	a	c
40414	g	a
40469	t	c
40547	g	c
40607	t	c
40694	a	g
40973	a	c
41240	a	g
41252	a	g
41333	g	a
41730	a	c
41777	a	g
41809	g	t
41843	g	t
41988	c	t
42035	a	c
42071	g	a
42098	g	a
42104	c	t
42275	g	a
43020	g	a
43047	t	c
43078	t	c
43203	c	t
43245	t	c
43272	g	a
43305	t	g
43347	a	g
43406	g	a
43731	g	a
44025	t	c
44064	t	g
44139	t	g
44175	a	g
44523	a	g
44543	g	t
44910	t	g
45123	g	a
45164	a	t
45165	a	t
45166	a	t
45167	a	t
45168	a	t
45169	a	t
45170	a	t
45171	a	t
45218	g	c
45256	a	c
45328	a	t
45473	c	a
45630	c	t
45651	a	t
45788	t	c
45994	t	g
46032	a	c
46056	g	t
46091	a	t
46116	g	t
46208	c	a
46539	a	t
46556	t	g
46782	c	t
46916	g	t
46934	g	a
46937	t	g
47009	t	c
47098	c	t
47319	c	a
47429	t	a
47534	a	c
47607	c	t
47767	g	t
47794	c	a
47831	t	c
47860	c	a
47866	t	c
47909	a	c
47920	t	a
47922	g	t
47980	a	t
48015	g	a
48080	c	t
48136	c	t
48150	g	a
48180	a	c
48201	t	g
48240	c	t
48291	g	c
48318	c	g
48370	t	g
48388	t	g
48601	g	t
48690	t	c
48691	a	c
48709	a	c
48726	a	g
48819	a	c
48863	t	g
49038	g	c
49114	t	c
49117	t	c
49121	c	t
49180	c	a
49201	g	t
49300	c	t
49510	g	t
49522	a	t
49584	g	c
49602	c	t
49606	c	a
49695	c	t
49771	g	a
49817	g	a
49840	c	t
49844	c	g
49950	t	g
50065	a	c
50082	t	g
50092	a	c
50099	a	c
50100	g	t
50101	t	a
50102	t	g
50116	g	t
50121	c	a
50141	g	t
50200	a	c
50237	t	g
50240	t	a
50260	t	a
50263	c	t
50265	a	t
50266	a	t
50268	t	a
50271	t	a
50272	c	t
50274	t	a
50288	a	t
50295	a	c
50633	t	a
50705	c	t
50814	g	a
50819	g	c
50822	g	a
50886	a	c
50941	g	c
50945	c	t
51035	t	g
51048	a	g
51052	g	a
51079	c	g
51104	a	g
51270	g	t
51283	g	a
51399	c	a
51473	g	a
51474	a	t
51475	a	g
51589	t	g
51638	g	t
51861	a	c
51909	c	t
51913	a	g
51976	t	g
52091	c	t
52169	a	c
52174	g	t
52185	t	g
52192	c	a
52193	a	t
52198	a	t
52272	c	a
52296	a	g
52342	t	g
52383	g	a
52393	a	c
52483	a	c
52484	g	c
52505	g	a
52580	a	g
52752	t	c
52820	t	g
52829	c	g
53117	g	a
53309	g	a
53405	g	t
53457	g	t
53551	g	a
53557	c	g
53580	g	a
53640	a	t
53739	t	c
53790	c	g
53835	c	t
53841	t	c
54129	a	c
54299	t	c
54419	c	a
54572	c	t
54721	t	c
54722	a	g
54725	c	a
54735	c	a
54782	c	g
54817	g	t
54824	c	a
55020	t	g
55021	t	a
55029	t	g
55034	t	a
55047	a	t
55050	t	g
55065	a	t
55070	c	t
55071	t	a
55076	a	t
55078	t	c
55082	a	t
55091	a	t
55094	a	t
55097	g	a
55098	a	t
55131	t	c
55454	a	c
55539	c	t
55556	a	c
55578	g	a
55635	c	a
55641	a	t
55703	a	g
55705	t	a
55708	a	g
55709	g	t
55732	t	g
55762	a	t
55765	g	a
55774	g	t
55775	a	c
55878	t	g
55917	c	a
55920	a	c
56156	a	c
56290	c	t
56336	c	a
56357	c	a
56615	t	g
56630	t	g
56636	t	g
56644	t	c
56745	a	g
56781	c	t
56834	a	t
57127	c	t
57208	g	a
57217	c	t
57384	t	c
57435	t	c
57465	a	g
57786	a	c
57792	g	a
57804	c	t
57915	a	g
58101	t	c
58269	c	t
58359	g	t
58599	c	t
58642	c	t
58997	c	t
59014	g	t
59077	a	c
59118	c	g
59160	c	a
59181	c	t
59201	c	a
59226	a	c
59231	c	t
59254	c	a
59313	c	t
59641	t	a
60214	a	g
60269	a	c
60349	c	g
60368	c	a
60381	c	t
60389	a	g
60432	g	c
60478	c	t
60565	g	a
60619	a	c
60719	c	a
60721	g	a
60733	a	g
60784	c	t
60898	g	a
60925	g	a
61190	a	c
61243	a	t
61287	c	a
61361	c	g
61425	g	t
61433	t	g
61447	a	c
61535	a	g
61549	g	a
61569	t	g
61570	t	c
61572	g	t
61621	c	g
61645	g	t
61674	t	g
61697	g	t
61770	a	c
61831	a	c
61928	a	c
62231	c	a
62291	c	a
62363	g	a
62405	g	a
62427	g	a
62442	c	t
62634	c	t
62718	t	g
62754	g	t
63027	a	g
63135	g	a
63311	c	t
63328	g	t
63432	a	g
63439	c	a
63451	c	t
63463	c	a
63469	t	g
63480	t	g
63501	g	t
63523	g	a
63554	g	a
63615	t	g
63646	t	g
63715	g	a
63747	c	a
63770	c	a
63782	t	g
63841	a	c
63863	a	c
63873	c	t
63941	g	t
64115	a	c
64189	g	a
64283	t	g
64293	g	a
64316	t	c
64318	t	g
64321	t	g
64739	a	g
64972	c	g
64984	a	g
65051	a	g
65085	c	a
65151	a	g
65194	a	g
65213	t	g
65214	c	a
65232	a	c
65252	g	t
65253	a	c
65312	t	g
65313	c	a
65323	a	c
65357	c	t
65395	a	c
65499	t	c
65588	a	c
65598	t	a
65619	c	t
65644	a	c
65682	g	c
65816	t	c
65843	c	a
65867	a	c
65883	c	a
65908	a	c
65968	g	a
66033	c	a
66040	t	c
66121	a	g
66125	c	g
66138	g	a
66147	a	t
66149	c	t
66287	c	g
66315	a	g
66320	g	a
66383	c	a
66438	a	c
66707	a	t
66792	c	t
66882	a	t
66939	c	t
66945	c	t
67078	g	t
67129	a	g
67231	t	g
67267	t	g
67291	c	t
67326	t	c
67352	c	a
67360	g	t
67369	a	g
67384	g	t
67594	a	g
67660	a	g
67798	t	c
67889	c	t
67961	t	g
67970	a	g
68010	c	t
68033	c	t
68034	g	c
68053	g	a
68104	c	a
68201	a	c
68252	a	c
68341	a	c
68445	g	a
68447	a	c
68448	c	t
68458	g	t
68518	g	c
68536	a	c
68552	a	c
68564	t	a
68586	c	t
68598	t	g
68604	c	a
68611	g	a
68631	c	t
68667	t	g
68692	t	c
68732	a	g
68973	t	g
68989	a	t
69316	g	t
69385	a	c
69612	g	t
69734	t	g
69780	t	g
69857	g	t
69881	a	c
69894	c	t
69961	g	t
70178	t	c
70189	t	g
70194	a	c
70196	a	c
70213	a	c
70255	g	a
70260	g	c
70305	a	g
70312	c	a
70313	a	t
70320	t	g
70361	t	c
70515	a	g
70517	a	c
70519	g	c
70520	g	t
70522	c	t
70523	a	t
70524	c	g
70530	a	g
70531	t	g
70540	c	a
70696	a	c
70754	t	g
70760	g	t
70789	g	t
70848	a	c
70917	g	a
71059	g	a
71077	g	a
71112	a	g
71124	t	c
71143	a	g
71159	a	c
71214	g	a
71310	t	g
71364	a	g
71401	t	c
71474	g	a
71883	g	t
71978	t	c
72016	g	t
72048	t	g
72121	c	a
72140	g	t
72152	g	t
72162	c	t
72258	g	c
72422	a	c
72427	a	t
72437	a	g
72509	a	g
72536	g	c
72538	g	t
72563	t	a
72581	a	c
72588	t	g
72596	c	t
72603	a	g
72618	a	g
72633	t	c
72651	a	c
72692	t	c
72748	t	a
72750	c	t
72751	t	g
72796	g	t
72818	c	t
72834	a	c
72867	a	g
73232	t	c
73242	g	t
73251	a	t
73252	g	a
73253	a	t
73347	g	t
73353	c	a
73399	a	c
73401	t	g
73531	a	c
73647	t	g
73731	a	c
73771	t	g
73810	g	t
73828	c	a
73837	t	a
73854	c	g
73868	a	c
73887	t	g
73916	t	c
73932	t	g
74111	a	g
74113	c	t
74174	t	c
74234	t	g
74406	t	g
74450	g	a
74470	g	a
74484	t	g
74501	c	t
74512	g	t
74559	c	t
74560	t	a
74567	g	a
74577	c	a
74585	t	g
74843	c	t
74882	a	t
74949	a	t
75034	g	a
75315	t	c
75345	c	t
75380	t	c
75389	t	g
75529	c	t
75679	c	t
75695	g	a
75721	g	t
75731	t	c
75977	a	c
76004	c	t
76082	g	t
76151	a	t
76187	t	g
76236	t	g
76244	c	a
76301	t	c
76561	g	a
76625	a	c
76650	a	c
76659	c	t
76666	g	t
76667	c	a
76715	c	t
76744	a	c
76856	g	a
76881	t	g
76901	a	t
77034	a	g
77043	t	c
77044	c	g
77086	t	c
77123	g	a
77181	g	a
77318	c	a
77323	c	t
77370	a	g
77588	a	g
77638	t	g
77645	g	a
77648	a	t
77653	a	t
77737	g	a
77759	t	g
77768	g	a
77786	c	a
77859	a	c
77893	a	c
77957	c	a
77999	g	a
78119	a	t
78779	c	t
78849	a	c
79061	t	c
79148	a	g
79178	c	t
79226	c	t
79316	t	c
79536	c	t
79561	g	a
79621	t	c
79841	c	t
79932	g	a
80225	t	g
80306	c	t
80383	a	c
80434	c	a
80497	g	t
80547	a	g
80594	c	t
80616	g	a
80644	a	c
80661	a	g
80996	c	a
81032	c	t
81069	c	t
81416	g	a
81466	c	t
81566	c	t
81584	c	t
81608	c	a
81671	g	t
81731	a	g
81933	t	g
81987	c	a
82006	c	t
82088	g	a
82206	t	c
82368	c	a
82410	a	t
82460	g	a
82487	c	t
82501	a	g
82513	a	g
82631	a	c
82676	t	g
82683	c	t
82732	a	t
82759	a	c
82782	t	a
82784	t	a
82788	t	g
83066	a	c
83204	c	t
83270	a	g
83273	a	g
83407	c	g
83451	a	g
83452	a	g
83507	a	g
83532	a	c
83559	g	a
83574	a	c
83620	c	t
83621	a	t
83690	t	g
83865	t	g
83903	g	a
84293	t	g
84476	t	g
84659	a	g
84721	c	t
84751	c	a
84915	c	t
84942	t	g
84952	c	t
84967	c	a
84973	a	g
85111	a	c
85232	t	c
85288	c	t
85484	c	a
85517	t	c
85518	g	t
85534	c	t
85558	c	t
85566	g	t
85567	g	t
85645	c	t
85686	c	a
85703	a	c
85713	c	t
85774	t	c
85784	c	g
85847	c	t
85891	t	g
86110	t	g
86291	c	a
86293	a	t
86300	t	c
86321	t	a
86327	a	t
86336	t	g
86337	g	a
86351	a	c
86369	t	g
86385	a	t
86577	g	a
86646	a	g
86670	g	c
86706	g	a
86895	a	t
86928	a	c
86929	a	g
86953	t	g
86963	g	a
87019	c	t
87092	a	g
87233	g	a
87466	g	a
87489	t	g
87571	c	a
87601	t	g
87607	c	t
87640	c	t
87648	t	g
87676	g	a
87739	a	g
87776	a	t
87779	c	t
87822	t	g
87871	t	c
87946	g	a
87965	g	a
88020	c	g
88032	t	g
88047	c	t
88118	g	a
88179	t	g
88204	g	c
88250	g	t
88280	c	a
88286	c	g
88303	g	a
88313	t	g
88524	c	t
88525	a	g
88563	g	t
88631	t	g
88668	t	g
88692	g	t
88740	t	a
88761	t	g
88770	c	t
88815	g	a
88842	c	t
88929	a	g
88935	c	t
88953	c	t
88973	t	g
88974	g	t
89235	a	g
89247	g	t
89286	c	g
89327	a	g
89330	a	c
89332	t	c
89360	g	t
89421	t	g
89429	t	c
89543	c	g
89567	g	a
89663	a	c
89671	g	a
89720	t	c
89723	a	c
89724	c	t
89747	c	t
89771	c	a
89776	a	c
89781	c	a
89859	g	a
89888	c	t
89919	g	a
90006	c	a
90117	g	t
90173	t	c
90682	c	a
90729	c	t
91544	t	a
92528	g	t
92699	c	g
92949	g	c
95084	c	a
95946	t	g
96128	g	t
97301	c	a
97972	a	c
98798	a	g
99447	c	a
99861	g	t
100628	g	c
100642	c	t
100643	c	a
100644	a	t
100645	t	a
101650	g	t
101701	c	a
101763	g	t
102202	c	a
102731	g	t
102902	c	a
104944	c	t
105088	g	t
106018	a	c
107237	c	t
108880	c	a
110948	t	c
111126	t	g
113793	t	c
114055	g	t
114467	g	c
114473	a	t
114474	a	t
114475	a	t
114757	g	a
114776	g	c
115278	t	a
115293	a	t
115461	g	a
115991	g	a
116103	c	a
116113	c	t
116117	g	a
116132	g	t
116246	g	a
116270	g	a
116303	a	t
116306	t	c
116315	a	t
116340	t	c
116342	t	a
116343	a	g
116346	t	g
116348	a	g
116352	t	c
116414	g	a
116416	g	t
116434	t	c
116436	g	t
116446	a	c
116463	a	g
116477	a	t
116515	g	a
116558	t	c
116636	c	t
116670	g	c
116709	t	g
116717	a	c
116723	g	t
116747	c	t
116864	g	a
116876	a	c
116964	t	g
116975	t	g
117044	g	c
117046	t	a
117083	t	c
117095	a	c
117106	a	c
117136	c	t
117169	c	t
117176	g	a
117179	g	a
117199	g	a
117252	g	t
117317	a	c
117353	g	t
117391	a	t
117419	g	a
117493	t	c
117494	g	a
117671	g	c
117728	c	a
117731	t	c
117758	t	a
117814	t	c
117817	a	g
117884	a	g
117959	g	a
117971	t	c
117977	c	t
118015	a	g
118024	g	c
118256	a	c
118334	a	c
118532	t	g
118547	a	c
118625	c	a
118640	a	g
118649	g	t
118743	t	a
118757	a	c
118772	a	c
118777	a	g
118782	t	a
118911	a	t
118912	a	c
118929	g	t
118939	t	a
118942	t	a
118955	g	t
118956	a	g
118971	t	g
118996	c	a
119027	a	g
119035	g	a
119066	a	g
119083	c	a
119089	t	g
119091	g	a
119140	g	a
119190	c	a
119222	g	a
119292	c	a
119305	a	c
119307	g	a
119424	t	g
119469	a	c
119497	g	a
119579	g	a
119600	g	t
119653	g	a
119696	g	t
119709	g	a
119722	g	c
119725	t	g
119732	a	c
119734	a	c
119739	a	c
119750	c	t
119755	c	g
119759	c	a
119792	t	g
119847	t	a
119899	c	t
119908	g	t
119926	a	c
119956	t	a
119965	c	g
119969	a	c
119981	c	a
119999	a	g
120010	t	g
120034	t	c
120064	c	a
120068	t	c
120761	a	g
120797	a	t
120823	g	a
120834	g	a
120840	a	c
120882	a	g
120883	t	c
120976	c	t
121038	t	a
121044	g	t
121047	g	a
121048	g	a
121049	c	a
121102	a	g
121119	g	a
121173	t	c
121243	g	a
121248	c	t
121272	a	g
121323	t	g
121461	t	g
121512	c	t
121617	g	t
121679	c	a
121797	a	g
121872	c	t
121908	c	a
121913	t	g
121945	a	c
122039	c	g
122078	c	t
122101	t	g
122129	g	t
122157	c	a
122222	t	a
122253	g	c
122309	a	g
122358	a	t
122359	g	t
122360	a	t
122371	g	a
122388	c	t
122394	g	a
122477	c	t
122484	a	g
122517	a	t
122550	c	t
122562	g	a
122631	g	a
122649	t	g
122691	g	a
122711	c	t
122876	c	t
122961	g	a
122967	g	a
122970	g	a
123099	c	a
123135	t	g
123269	g	t
123302	g	t
123318	a	g
123327	c	a
123390	t	c
123399	a	t
123459	a	g
123482	t	g
123543	g	a
123660	c	t
123765	t	a
123767	t	g
123768	c	a
123832	c	a
123860	g	a
123908	c	t
123914	a	g
124140	a	c
124195	t	g
124232	g	a
124268	c	a
124314	g	c
124330	c	t
124379	g	a
124486	c	a
124500	c	a
124596	t	g
124651	c	t
124703	a	c
124764	a	g
124778	c	a
124807	g	t
124819	a	g
124849	c	a
124866	t	g
124881	c	a
124891	a	c
125011	c	t
125023	a	g
125110	g	c
125150	c	t
125259	g	a
125324	g	a
125438	t	a
125443	c	t
125531	t	a
125532	c	t
125577	g	t
[truncated: 323 more rows]

## Sheet:  S2.6 RNAedting site predction
V. pubescens RNA editing site prediction
Gene	Nt Pos	AA Pos	Effect	Score	Gene	Nt Pos	AA Pos	Effect	Score
accD	1421	474	CCT (P) => CTT (L)	1		878	293	TCA (S) => TTA (L)	1
atpA	791	264	CCT (P) => CTT (L)	1		1298	433	TCA (S) => TTA (L)	0.8
atpF	46	16	CCC (P) => TCC (S)	0.86		1310	437	TCA (S) => TTA (L)	0.8
	92	31	CCA (P) => CTA (L)	0.86		1405	469	CTT (L) => TTT (F)	0.8
matK	640	214	CAT (H) => TAT (Y)	1	ndhF	290	97	TCA (S) => TTA (L)	1
	1184	395	TCA (S) => TTA (L)	0.86		586	196	CTT (L) => TTT (F)	0.8
ndhA	125	42	ACA (T) => ATA (I)	0.8		1919	640	GCA (A) => GTA (V)	0.8
	341	114	TCA (S) => TTA (L)	1	ndhG	131	44	GCT (A) => GTT (V)	1
	566	189	TCA (S) => TTA (L)	1		166	56	CAT (H) => TAT (Y)	0.8
	1064	355	TCC (S) => TTC (F)	1		314	105	ACA (T) => ATA (I)	0.8
ndhB	149	50	TCA (S) => TTA (L)	1	PsaI	74	25	TCT (S) => TTT (F)	0.86
	467	156	CCA (P) => CTA (L)	1	PsbF	77	26	TCT (S) => TTT (F)	1
	542	181	ACG (T) => ATG (M)	1	rpl20	308	103	TCA (S) => TTA (L)	0.86
	586	196	CAT (H) => TAT (Y)	1	rpoB	338	113	TCT (S) => TTT (F)	1
	611	204	TCA (S) => TTA (L)	0.8		551	184	TCA (S) => TTA (L)	1
	737	246	CCA (P) => CTA (L)	1		566	189	TCG (S) => TTG (L)	1
	746	249	TCT (S) => TTT (F)	1		2426	809	TCA (S) => TTA (L)	0.86
	830	277	TCA (S) => TTA (L)	1	rpoC1	1447	483	CGT (R) => TGT (C)	1
	836	279	TCA (S) => TTA (L)	1	rpoC2	1774	592	CGT (R) => TGT (C)	0.86
	1112	371	TCA (S) => TTA (L)	1		2305	769	CGG (R) => TGG (W)	1
	1255	419	CAT (H) => TAT (Y)	1		2354	785	GCC (A) => GTC (V)	0.86
	1481	494	CCA (P) => CTA (L)	1		4103	1368	TCC (S) => TTC (F)	0.86
ndhD	2	1	ACG (T) => ATG (M)	1	rps2	248	83	TCA (S) => TTA (L)	1
	47	16	TCC (S) => TTC (F)	0.8	rps14	80	27	TCA (S) => TTA (L)	1
	383	128	TCA (S) => TTA (L)	1		149	50	TCA (S) => TTA (L)	1
	674	225	TCA (S) => TTA (L)	1	rps16	212	71	TCA (S) => TTA (L)	0.83
C. papaya RNA editing site prediction
Gene	Nt Pos	AA Pos	Effect	Score	Gene	Nt Pos	AA Pos	Effect	Score
accD	1421	474	CCT (P) => CTT (L)	1		878	293	TCA (S) => TTA (L)	1
atpA	791	264	CCT (P) => CTT (L)	1		1298	433	TCA (S) => TTA (L)	0.8
atpF	92	31	CCA (P) => CTA (L)	0.86		1310	437	TCA (S) => TTA (L)	0.8
matK	488	163	ACC (T) => ATC (I)	1		1405	469	CTT (L) => TTT (F)	0.8
	646	216	CAT (H) => TAT (Y)	1	ndhF	290	97	TCA (S) => TTA (L)	1
	1190	397	TCA (S) => TTA (L)	0.86		586	196	CTT (L) => TTT (F)	0.8
ndhA	125	42	ACA (T) => ATA (I)	0.8		1919	640	GCA (A) => GTA (V)	0.8
	341	114	TCA (S) => TTA (L)	1	ndhG	131	44	GCT (A) => GTT (V)	1
	566	189	TCA (S) => TTA (L)	1		166	56	CAT (H) => TAT (Y)	0.8
	1064	355	TCC (S) => TTC (F)	1		314	105	ACA (T) => ATA (I)	0.8
ndhB	149	50	TCA (S) => TTA (L)	1	psaI	74	25	TCT (S) => TTT (F)	0.86
	467	156	CCA (P) => CTA (L)	1	psbF	77	26	TCT (S) => TTT (F)	1
	542	181	ACG (T) => ATG (M)	1	rpl20	308	103	TCA (S) => TTA (L)	0.86
	586	196	CAT (H) => TAT (Y)	1	rpoB	338	113	TCT (S) => TTT (F)	1
	611	204	TCA (S) => TTA (L)	0.8		551	184	TCA (S) => TTA (L)	1
	737	246	CCA (P) => CTA (L)	1		566	189	TCG (S) => TTG (L)	1
	746	249	TCT (S) => TTT (F)	1		2426	809	TCA (S) => TTA (L)	0.86
	830	277	TCA (S) => TTA (L)	1		2840	947	ACC (T) => ATC (I)	0.86
	836	279	TCA (S) => TTA (L)	1	rpoC1	1447	483	CGT (R) => TGT (C)	1
	1112	371	TCA (S) => TTA (L)	1	rpoC2	1774	592	CGT (R) => TGT (C)	0.86
	1255	419	CAT (H) => TAT (Y)	1		2287	763	CGG (R) => TGG (W)	1
	1481	494	CCA (P) => CTA (L)	1		2336	779	GCC (A) => GTC (V)	0.86
ndhD	2	1	ACG (T) => ATG (M)	1	rps2	248	83	TCA (S) => TTA (L)	1
	47	16	TCC (S) => TTC (F)	0.8	rps14	80	27	TCA (S) => TTA (L)	1
	383	128	TCA (S) => TTA (L)	1		149	50	TCA (S) => TTA (L)	1
	674	225	TCA (S) => TTA (L)	1	rps16	212	71	TCA (S) => TTA (L)	0.83

## Sheet: S2.7 CUB
Codon usage bias of V. pubescens chloroplast genome
Amino Acid	Codon	Codon frequency	RSCU	Amino Acid	Codon	Codon frequency	RSCU
Phe	UUU*	864	1.27	Ser	UCU*	511	1.64
	UUC	500	0.73		UCC	314	1.01
Leu	UUA*	791	1.88		UCA	382	1.22
	UUG	508	1.21		UCG	169	0.54
	CUU	550	1.31	Pro	CCU*	399	1.61
	CUC	158	0.38		CCC	171	0.69
	CUA	350	0.83		CCA	283	1.14
	CUG	171	0.41		CCG	139	0.56
Ile	AUU*	1011	1.47	Thr	ACU*	477	1.58
	AUC	415	0.6		ACC	233	0.77
	AUA	636	0.93		ACA	366	1.21
Met	AUG	535	1		ACG	133	0.44
Val	GUU*	464	1.44	Ala	GCU*	573	1.8
	GUC	159	0.49		GCC	204	0.64
	GUA*	464	1.44		GCA	343	1.08
	GUG	205	0.63		GCG	151	0.48
Tyr	UAU*	724	1.62	Cys	UGU*	208	1.49
	UAC	171	0.38		UGC	71	0.51
TER	UAA*	32	1.68	TER	UGA	10	0.53
	UAG	15	0.79	Trp	UGG	435	1
His	CAU*	453	1.5	Arg	CGU	324	1.34
	CAC	150	0.5		CGC	97	0.4
Gln	CAA*	674	1.52		CGA*	329	1.36
	CAG	213	0.48		CGG	104	0.43
Asn	AAU*	934	1.54	Ser	AGU*	387	1.24
	AAC	278	0.46		AGC	110	0.35
Lys	AAA*	954	1.49	Arg	AGA*	453	1.87
	AAG	329	0.51		AGG	149	0.61
Asp	GAU*	842	1.62	Gly	GGU	531	1.31
	GAC	200	0.38		GGC	157	0.39
Glu	GAA*	966	1.49		GGA*	655	1.61
	GAG	327	0.51		GGG	283	0.7

## Sheet: S2.8 Ka and Ks
Non-synonymous and synonymous rate of substitution for protein coding gene
	Method	Ka	Ks	Ka/Ks	P-Value(Fisher)	Divergence-Time
atpE	NG	NA	0.0321139	0	NA	0.00768092
ndhC	NG	NA	0.0240521	0	NA	0.00564511
ndhJ	NG	NA	0.0194563	0	NA	0.00427438
petD	NG	NA	0.0348302	0	NA	0.00852833
petG	NG	NA	0.0766468	0	NA	0.0189544
atpH	NG	NA	NA	NA	NA	NA
psaC	NG	NA	0.0543139	0	NA	0.0127981
psbA	NG	NA	0.0205271	0	NA	0.00478634
psbB	NG	NA	0.0253318	0	NA	0.0060058
psbC	NG	NA	0.0236044	0	NA	0.00572696
psbH	NG	NA	0.0372108	0	NA	0.00936084
psbN	NG	NA	0.031667	0	NA	0.00791674
rpl16	NG	NA	0.0197095	0	NA	0.00500344
rpl36	NG	NA	0.0384263	0	NA	0.00924177
rps15	NG	NA	0.0702272	0	NA	0.0151819
ndhE	NG	0.0174376	NA	NA	NA	0.0133554
rps2	NG	NA	0.0513464	0	NA	0.0116906
ycf3	NG	NA	0.0271892	0	NA	0.00606093
rps3	NG	0.00195983	0.104843	0.0186931	4.11133e-09	0.0244689
psaA	NG	0.000580506	0.0310103	0.0187198	0	0.00770375
psbD	NG	0.00123411	0.0245891	0.0501893	0.00084928	0.00670417
petB	NG	0.00204514	0.0396472	0.0515836	0.000972761	0.0111029
psaB	NG	0.00176546	0.0305711	0.0577494	7.73148e-08	0.00831577
rps11	NG	0.00329338	0.0567949	0.0579873	0.00163019	0.0174692
atpB	NG	0.00178704	0.0272633	0.0655475	3.46777e-05	0.00815612
ndhK	NG	0.00389813	0.0449046	0.0868092	0.000894432	0.0136546
petL	NG	0.0149122	NA	NA	NA	0.0108599
petN	NG	NA	NA	NA	NA	NA
atpA	NG	0.00349643	0.0390087	0.0896321	2.35837e-06	0.0121297
rps18	NG	0.0043146	0.0437687	0.0985774	0.0378661	0.0135025
rpl14	NG	0.0036105	0.0347435	0.103919	0.0419446	0.0111269
psaI	NG	NA	NA	NA	NA	NA
psaJ	NG	NA	NA	NA	NA	NA
rpl20	NG	0.00377723	0.0358969	0.105225	0.0430601	0.0116094
ndhG	NG	0.00499856	0.0405889	0.123151	0.010133	0.0135288
ndhD	NG	0.00921907	0.0694991	0.13265	5.65542e-09	0.0234469
rpoC1	NG	0.00318906	0.0238389	0.133776	0.000118609	0.0079345
rpoB	NG	0.00529479	0.0370913	0.14275	2.657e-09	0.0126851
psbF	NG	NA	NA	NA	NA	NA
rps14	NG	0.00431734	0.0301359	0.143262	0.117752	0.0101444
psbI	NG	NA	NA	NA	NA	NA
psbJ	NG	NA	NA	NA	NA	NA
petA	NG	0.00685076	0.0454378	0.150772	0.000437686	0.0159675
psbL	NG	NA	NA	NA	NA	NA
psbM	NG	NA	NA	NA	NA	NA
clpP	NG	0.00222939	0.0145515	0.153207	0.127404	0.00513767
psbT	NG	NA	NA	NA	NA	NA
psbZ	NG	NA	NA	NA	NA	NA
accD	NG	0.00420725	0.0272227	0.154549	0.00120911	0.00882636
atpI	NG	0.00356718	0.0226863	0.157239	0.0325463	0.00818564
rps8	NG	0.00330137	0.0205998	0.160262	0.135442	0.0075368
ndhA	NG	0.00370011	0.0227971	0.162306	0.00918882	0.00842505
rps16	NG	0.0126275	0.0734108	0.172011	0.0104464	0.0274429
rpl23	NG	NA	NA	NA	NA	NA
ndhH	NG	0.00546913	0.0312414	0.175061	0.000351486	0.0111841
psbK	NG	0.014117	0.0790435	0.178597	0.0699955	0.0283046
rpl33	NG	NA	NA	NA	NA	NA
rbcL	NG	0.00602514	0.0313621	0.192116	0.000391169	0.0121033
ccsA	NG	0.00946517	0.0441802	0.21424	0.00273772	0.0170985
rpoC2	NG	0.00722349	0.0329518	0.219214	4.92258e-08	0.0131692
rps4	NG	0.00651868	0.0289651	0.225053	0.0551981	0.0117592
atpF	NG	0.00465873	0.0166631	0.279584	0.209277	0.00729804
rpl22	NG	0.0199901	0.0705874	0.283196	0.0128346	0.03145
rps12	NG	NA	NA	NA	NA	NA
ndhI	NG	0.00515997	0.0180624	0.285674	0.215247	0.00804604
ndhF	NG	0.0151136	0.0517118	0.292267	2.04819e-05	0.0232952
rps19	NG	0.00947403	0.0321452	0.294726	0.225396	0.014695
psbE	NG	0.00523986	0.0175999	0.297722	0.356576	0.00809348
matK	NG	0.0144709	0.0475059	0.304612	0.00112527	0.0215903
rpl2	NG	0.00161463	0.00496703	0.325069	0.371151	0.00243843
rpoA	NG	0.00393463	0.00929363	0.423368	0.305013	0.00511753
ndhB	NG	0.00215079	0.00410993	0.523316	0.240239	0.00261941
rps7	NG	NA	NA	NA	NA	NA
ycf1	NG	0.0305334	0.056703	0.53848	0.000126504	0.0358894
rpl32	NG	0.0152843	0.0262206	0.58291	0.529428	0.0177663
ycf4	NG	0.00471938	0.00792312	0.595646	0.532031	0.00545578
cemA	NG	0.0168323	0.0207926	0.809532	0.670329	0.0176756
ycf2	NG	0.00166851	0.000672359	2.48158	0.612581	0.00145332

## Sheet: S2.9 YCF1 gene
Caricaceae YCF1 gene size
Species	YCF1 gene size
Vasconcellea_pubescens	5595 bp
Carica_papaya	5580 bp
Vasconcellea_monoica	5564 bp
Jacaratia_spinosa	5568 bp
Jarilla_caudata	5596 bp
Jarilla_heterophella	5595 bp
Jarilla_chocola	5595 bp
Non-synonymous and synonymous rate of substitution for Caricaceae YCF1 gene size
Sequence	Method	Ka	Ks	Ka/Ks	P-Value(Fisher)	Divergence-Time
Carica_papaya-Jacaratia_spinosa	NG	0.021917	0.0349162	0.627703	0.016493	0.0245731
Carica_papaya-Jarilla_chocola	NG	0.0287627	0.0496258	0.579593	0.00127155	0.0330315
Carica_papaya-Jarilla_heterophella	NG	0.0289371	0.0442463	0.653999	0.0128933	0.0320685
Carica_papaya-Vasconcellea_Monoica	NG	0.032534	0.0534428	0.608762	0.00222864	0.0368088
Jacaratia_spinosa-Jarilla_chocola	NG	0.0290521	0.0520083	0.558604	0.000511374	0.0337393
Jacaratia_spinosa-Jarilla_heterophella	NG	0.0289322	0.0459066	0.63024	0.00753148	0.032397
Jarilla_chocola-Jarilla_heterophella	NG	0.00496057	0.00527082	0.941138	0.81558	0.00502395
Vasconcellea_Monoica-Jacaratia_spinosa	NG	0.0206319	0.0426527	0.48372	0.000141436	0.0251247
Vasconcellea_Monoica-Jarilla_chocola	NG	0.0370943	0.0720698	0.514699	5.07881e-06	0.0442399
Vasconcellea_Monoica-Jarilla_heterophella	NG	0.0362006	0.0650922	0.556144	9.73165e-05	0.0421015
Vasconcellea_pubescens-Jacaratia_spinosa	NG	0.0191278	0.0458789	0.41692	2.00053e-06	0.0245914
Vasconcellea_pubescens-Jarilla_chocola	NG	0.0360354	0.0753895	0.477989	2.35276e-07	0.0440839
Vasconcellea_pubescens-Jarilla_heterophella	NG	0.0351428	0.0683893	0.513864	6.55997e-06	0.0419402
Vasconcellea_pubescens-Vasconcellea_Monoica	NG	0.00362438	0.00618321	0.586165	0.290376	0.00414735
dN/dS site model for YCF1 protein
Site model (SM)
Model	np	Ln L	Estimates of parameters				Model compared	LRT P-value	Positive sites
M3	11	-9241.904246	p:	0.87085	0.12822	0.00093	M0 vs. M3	0.000000111	[]
			ω:	0.18891	2.15052	26.40593
M0	7	-9260.915240	ω0:	0.40950					Not Allowed
M2a	10	-9242.111762	p:	0.59331	0.40164	0.00505	M1a vs. M2a	0.072849617	[]
			ω:	0.00000	1.00000	10.53924
M1a	8	-9244.731120	p:	0.60532	0.39468				Not Allowed
			ω:	0.00000	1.00000
M8	10	-9242.192141	p0=0.98932	p=0.06251	q=0.07848		M7 vs.M8	0.017033811	311 K 0.961*,319 F 0.667,344 R 0.670,378 R 0.768,584 V 0.797,640 H 0.715,660 T 0.911,698 T 0.715,722 A 0.761,739 I 0.726,798 Q 0.720,819 L 0.697,983 R 0.523,985 R 0.768,1131 L 0.713,1183 C 0.735,1247 P 0.736,1327 F 0.743,1331 D 0.672,1349 F 0.682,1432 I 0.685,1442 L 0.672,1457 P 0.726,1459 S 0.672,1460 F 0.930,1622 E 0.710,1706 P 0.749,1721 K 0.664,1722 N 0.622
			(p1= 0.01068)	ω= 7.22588
M7	8	-9246.264696	p=	0.01052	q=	0.02347			Not Allowed
M8a	9	-9244.731137	p0=0.60532	p=0.00500	q=1.07170		M8a vs.M8	0.024231418	Not Allowed
			(p1= 0.39468)	ω= 1.00000

## Sheet: S2.10 Structure haplotype 
Chloroplast genome strcuture haplotypes of and their supported long reads number
	Structure_name	number_of_supported_reads
C.papaya	LSC_IR_SSCrc_IRrc	2047
	LSC_IR_SSC_IRrc	2203
V. pubescens	LSC_IR_SSCrc_IRrc	6435
	LSC_IR_SSC_IRrc	6485

[truncated: 2 more sheets: S2.11  DNA polymorphism, S2.12 LSC blast results]
